# Supplementary material for: Urban Indian healthcare referral system: A qualitative exploration from the physicians’ perspectives
Source: PLoS One. 2025 Dec 4;20(12):e0338113. doi: 10.1371/journal.pone.0338113 (PMC12677546; doi:10.1371/journal.pone.0338113)
Supplement: S1 File — (XLSX) [file pone.0338113.s001.xlsx]

## Sheet: Sheet1
Questions	Dr. 1	Dr. 2	Dr. 3	Dr. 4	Dr. 5	Dr. 6	Dr. 7	Dr. 8	Dr. 9	Dr. 10	Dr. 11	Dr. 12	Dr. 13	Dr. 14	Dr. 15	Dr. 16	Dr. 17	Dr. 18	Dr. 19	Dr. 20	Dr. 21	Dr. 22	Dr. 23	Dr. 24	Dr. 25	Dr. 26	Dr. 27	Dr. 28	Dr. 29	Dr. 30	Dr. 31	Dr. 32	Dr. 33	Dr. 34	Dr. 35	Dr. 36	Dr. 37	Dr. 38	Dr. 39	Dr. 40	Dr. 41	Dr. 42	Dr. 43	Dr. 44	Dr. 45	Dr. 46	Dr. 47	Dr. 48	Dr. 49
Age	68 Yrs	52 Yrs	41 Yrs	39 Yrs	59 Yrs	41 Yrs	61 Yrs	38 Yrs	52 Yrs	62 Yrs	46 Yrs	34 Yrs	38 Yrs	39 Yrs	64 Yrs	38 Yrs	47 Yrs	42 Yrs	38 Yrs	57 Yrs	44 Yrs	39 Yrs	53 yrs	65 yrs	50 yrs	34 yrs	50	42	67	58	48	35	49	37	45	33	36	48	55	48	41	55	42	52	38	48	38	55	65
Gender	Female	Male	Male	Male	Female	Female	Male	Male	Female	Male	Male	Female	Female	Male	Male	Female	Female	Female	Male	Male	Male	Female	Male	Female	Male	Female	Female	Female	Male	Female	Male	Male	Female	Male	Male	Male	Female	Male	Male	Male	Male	Female	Male	Male	Male	Male	Male	Male	Male
Qualification	MBBS, MD, DAA, DNB	MBBS, MS,M ch Urology	MBBS, MS - ENT	MBBS | MD Paediatrics | FIPM - Neonatology(IGICM)	MBBS, DGO, DNB (OBGYN)	MBBS , MD	MBBS MS DLO	MD internal medicine	MBBS , MD	MBBS, M.S.(opthalmology)	MS Ortho	MBBS, MD	MBBS, MD	MBBS, D OTHO, DNB ORTHO	MBBS DCH	MS (Ophthalmology) | DOMS | DHM	MBBS | MS (General Surgery) | M.Ch (Urology)	MBBS | DNB Orthopaedics | Fellowship In Spine Surgery (Manipal University) | FMISS (Mumbai) | MNAMS (Delhi)	MBBS, Diploma in Child Health (DCH)	MBBS, MS, DNB, M.Ch, M.Phil	MBBS, MD - Pediatrics, DAA - Diploma in Allergy Asthma and Immunology	MBBS, D OTHO, DNB ORTHO	MBBS AFIH DIH	MBBS Diplomate of the American Board of Allergy and Immunology	MBBS, MS, DNB, DLO, MBA(HM), DLSBS	MBBS DTCD DNB Respiratory Medicine	MBBS,MD,DM	Consultant ENT surgeon and Allergy Specialist	MBBS,MD	MBBS,MD	MBBS,MD,DM	MBBS,MD	MBBS,MD,DM	MBBS,MD,DM, DCH	MBBS,MD	MD Pediatric, FISPGHAN	MD Pediatrics	MD Pediatrics	MBBS,MD	MBBS,MD	MBBS DCH	MBBS,MD	Mbbs, D.Ped(Dch), DVND	MBBS,MD	MBBS,MD	MBBS,D. Pead.	Dnb pediatrica	MBBS,D. Pead.	Mbbs, D.Ped(Dch), DVND
General Physician or Specialist	Specialist	Specialist	Specialist	Specialist	Specialist	General	Specialist	Specialist	General - Pediatrics	Specialist	Specialist	General Medicine	General Medicine	Specialist	General	Specialist	Specialist	Specialist	General	Specialist	Specialist	Specialist	Specialist	Specialist	Specialist	Specialist	Specialist	Specialist	Specialist	Specialist	Specialist	Specialist	Specialist	Specialist	Specialist	Specialist	Specialist	Specialist	Specialist	Specialist	Specialist	Specialist	Specialist	Specialist	Specialist	Specialist	Specialist	Specialist	Specialist
Specialist at ?	PAEDIATRIC ALLERGY	Urology	ENT/ OTORHINOLARYNGOLOGIST, HEAD AND NECK SURGEON, PEDIATRIC OTORHINOLARYNGOLOGIST	Paediatrics	Obstetrics & Gynecology	General Medicine	ENT	Internal medicine	General Medicine	Opthalmology	Orthopaedic surgeon	General Medicine	General Medicine	Orthopedic	General Medicine	Ophthalmology	Urology	Orthopedic - Spine	General Medicine	Paediatric Surgery	Allergist/Immunologist	Orthopedic	Internal Medicine	Allergy and Immunology	Paediatric	Pulmonology	Endocrinology	ENT and Allergy Centre	Pediatrics	Paediatrician	Pediatrician	Pediatrics	Pediatric	Pediatric	Pediatric Surgery	Gastroenterology and Hepatology	Pediatrics	Neonatology	Pediatrics	Pediatrics	Pediatrics	Paediatrics	Pediatrics	Neurology	Pediatric	Pediatric	Pediatrics	Paediatrics	Dermatologist
Over all Experience ?	38	14	15	13	29	13	30	12.5	18	38	16	5	6	12	35	11	15	13	8	26	21	12	24	34	14	9	26	15	40	36	20	10	25	10	15	5	9	21	30	20	14	30	15	28	12	22	10 years	27 years	30
Do you work for public healthcare institute, private healthcare institute and both?	Private Healthcare	Private Healthcare	Private Healthcare	Private Healthcare	Private Healthcare	Private Healthcare	Private Healthcare	Private Healthcare	Private Healthcare	Private Healthcare	Both	Private Healthcare	Private Healthcare	Both	Private Healthcare	Private Helathcare	Private Helathcare	Private Healthcare	Public Healthcare	Private Healthcare	Private	Both	Public Healthcare	Private Healthcare	Private Healthcare	Private Healthcare	Private Healthcare	Private Healthcare	Private Healthcare	Private Healthcare	Private Healthcare	Private Healthcare	Private Healthcare	Private Healthcare	Private Healthcare	Both	Private Healthcare	Private Healthcare	Private Healthcare	Public Healthcare	Both	Private Healthcare	Private Healthcare	Private Healthcare	Public Healthcare	Private Healthcare	Private Healthcare	Private Healthcare	Private Healthcare
Do you work for a multi-specialty or super-specialty hospital?	Multi Speciality Hospital	Multi Speciality Hospital	Super Speciality Hospital	Multi Speciality Hospital	Super Speciality Hospital	Super - Specialty	Private office practice	Multi - Specialty	Private clinic	Single speciality hospital	Multi - Specialty	Private Clinic	Multi - Specialty	Multi - Specialty	Multi - Specialty	Multi - Specialty	Super Speciality Hospital	Super Speciality Hospital	Primary Health center kannalli	multispeciality hospital	multispeciality hospital	Multi - Specialty	Multi - Specialty	Super - Specialty	Multi - Specialty	Multi - Specialty	Super - Specialty	Multi - Specialty	Multi - Specialty	Multi - Specialty	Pediatrician	Super - Specialty	Super - Specialty	Private hospital	Multi - Specialty	Super - Specialty	Multi - Specialty	Private set up	Pediatric speciality	Multi - Specialty	I own a pediatric hospital	Multi - Specialty	Multi - Specialty	Private clinic	Multi - Specialty	Single speciality	Private	Own hospital	Private hospital
How long have you been associated with the current hospital ?	12	18	5	5	10	11	15	5	20	22	17	3.5	6	10	28	10	10	6	3	11	10	10	15	12	8	3	14	15	20	30	20	6	12	7	15	5	6	21	28	10	14	10	15	22	15	22	7	25	21
Designation /role in your hospital ?	Paediatric Allergy Specialist	Urologist	Senior - Consultant - ENT	Consultant - Paediatrics	Obstetrics & Gynecology	Generalist and professor	Sr. Specialist	Consultant internal medicine	Consultant	Opthalmologist	Senior Specialist/ Surgeon	Consultant - General Medicine	Consultant - General Medicine at Emergency care	Consultant	Paediatric - Consultant	Consultant - Ophthalmology	Consultant - Urology	Consultant - Spine Care	Consultant	Consultant - General & Paediatric Surgery	Pediatrician, Allergist/Immunologist	Consultant	Chief Medical Superintendent	Part Time Consultant	Lead consultant ENT surgeon	Consultant	Senior consultant	Consultant ENT surgeon and Allergy specialist	Cluster Head	Consultant	Consultat	Head - Consultant	Consultant pediatrician	Consultant	Consultant	Pediatric Gastroenterologist and Hepatologist	Consultant	Consultant	Consultant	Associate Professor	Owner and clinician	Consultant	Neonatologist	Director	Pediatrician	Consultant	Owner	Consultant paediatrician	Head
Do you own a healthcare institution (nursing home, clinic, hospital etc) ?	No	No	Yes	No	Yes	No	No	No	No	Yes	No	No	Yes - Nursing Home	No	Yes - Clinic	Yes	No	Yes	No	Yes	Yes	No	No	No	No	Yes	Yes	No	Yes	Yes	Yes	Yes	Yes	Yes	Yes	No	Yes	Yes	Yes	No	Yes	Yes	Yes	Yes	No	Yes	Yes	Yes	Yes
If Yes, which one?	NA	NA	Ent Clinic	NA	Small Clinic	NA	NA	NA	NA	Eye Hospital	NA	NA	NA	NA	Clinic	Multispecialist hospital	NA	Clinic	NA	Clinic	Multispeciality Clinic	NA	NA	NA	NA	Clinic	Clinic	NA	Child Central	Clinic	Clinic	Nursing home	childcare center	children's hospital	Nursing home	NA	Pediatric hospital	Clinic	Hospital	NA	Clinic	Children's Hospital	Small Hospital	Hospital	NA	Children's Hospital	Children's Hospital	Hospital	Hospital
Do you work as a consultant physician somewhere?	In Super Speciality Hospital	Speciality Hospital	No	Multi Speciality Hospital	No	Yes	Yes	No	No	No	Yes	No	No	No	Yes	No	No	No	No	Yes	Yes	No	No	No	Yes	Yes	Yes	Yes	Yes	Yes	Yes	No	Yes	No	Yes	Yes	Yes	No	No	No	Yes	No	yes	No	No	No	No	No	NO
Are you associated with single or multiple healthcare institutes (Hospitals/ Nursing homes/ Clinics)?	Single	Single	Multiple	Multiple	Single	Multiple	Multiple	Single	Single	Single eye hospital.	Single	Single	Single	Multiple	Multiple	Single	Single	Multiple	Single	Multiple	Multiple	Multiple	Single	Single	Multiple	Multiple	Multiple	Multiple	Multiple	Multiple	Multiple	Single	Yes	Single	Multiple	Multiple	Multiple	Single	Single	Single	I own a hospital. Also joined government community health centre	Single	Multiple	Single	Single	Single	Single	Single hospital	No
What is referral system according to you ?	There are two types referrals we practice inpatient & outpatient In patients referral - we have specialist within the hospital or we will calling set of specialist decided by the hospital authority Outpatient referral - completely controlled by hospital administartor / medical directors	Basically to improve and streamline communication among the various people involved in the healthcare process – from primary healthcare physicians to super-specialists.	A referral system is generally good and will work fine if implemented correctly. But unfortunately, it is ad hoc and it does not run well.	Patient care to be taken care on priority so refer immediately if it is beyond my capability	Refer when there is a serious condition and need immediate attention	Dichotomous practice	When a patient is presenting with symptoms and signs outside my area of expertise I refer to concerned specialist.	Referring patients for specialist care or intervention	Based on capability of the doctor	I refer to Dr. A.S.,Retina specialist and Dr.P, Glaucoma specialist	When a patient is being treated by one doctor, the other health parameters will have to be checked by other specialists, so we refer to the concerned department	In general, a referral system is beneficial, and it will function admirably if it is set up appropriately. However, it does not perform very well in terms of its functionality.	Since its a multispeciality hospital we do inpatient referral.	The treatment of patients is of the utmost importance; in the case that I am unable to provide assistance, a referral must be made as soon as possible.	It’s a confusd system . It is not a streamlined process	The other health criteria will need to be examined by other experts while a patient is being treated by one doctor, thus we refer to the concerned department.	If a patient comes to me exhibiting symptoms and indications that are outside of my area of competence, I will send them to the appropriate specialist.	While a patient is being treated by one doctor, the other aspects of their health will need to be evaluated by other specialists; thus, we refer to the department that is dealing with these issues.	Those cases that call for further support and management.	Patient care is to be given top priority; in the event that I am unable to assist, a referral should be made quickly.	If a patient comes to me showing symptoms and signs that are outside of my area of expertise, I will refer them to the right specialist in order to receive treatment for their condition.	Providing patients with referrals to specialists for care or treatment	Cases needing additional assistance and management	Refer to other specialists	I refer to the specialty based on the patient symptoms.. I usually refer it to other specialists personally known to me.	Its mutual referral system	If one can't handle a particular problem, refer to doctor who is specialised in it	Taking help of our collegues in the field that would be best managed by them	For more specialised care	More facilities	Utilizing the assistance of our colleagues in areas that are best managed by them	Those cases that call for further support and management.	Reference to other specialist for expert opinion	Those requiring super specialists opinion	I am on the other end of referral system. I get the patient referred for some surgery from fellow pediatricians.	Ensure patients get treated by necessary specialists	Referring a pr where he/she can get better treatment	Gov set ups	Referring patient to specific super speciality or critical pt to ICU facility	Refer if unable to provide specific care	When a patient requires multi disciplinary care, we need to refer a patient	Advising patients to seek care or treatment from professionals and providing referrals in this regard	When we need superspecialist's services, we refer to them.	Reciprocal relationship	We are required to make a referral for a patient whenever the patient requires care from multiple disciplines.	Advising patients to go to professionals for care or treatment and giving them referrals in this regard	Cases that require further help and handling.	If patient require tertiary care facility I usually refer patient.	When there is a critical ailment that requires immediate care, refer the person to the appropriate medical facility.
Do you actively refer patients ?	Yes but I get referred a lot being a specialist	Yes I do	Yes I do refer if it not my capability	yes	Yes	Yes of course	Yes I do	Yes	Yes I will refer	Yes	Yes	Yes	Yes	Yes	Yes course I do refer a lot	Yes I do	Yes	Yes	Yes I do	Yes	Yes I do	Yes I do	Yes	Yes	Yes	Yes	Yes	Yes	Yes	Yes	Yes	Yes I do	Yes I do	Yes	Yes	Yes	Yes	Yes	Yes	Yes I do	Yes I do	Yes I do	Yes	Yes	Yes	Yes I do	Yes	Yes	Yes
If you do decide to make a referral, when and how do you go about providing that referral? Is it always a clinical decision?	Yes mostly clinical decision, We don’t have any specific format we just write email or provide letter to the referred physician with all the patienst history	We recommened only 2-3 visit with the referred doctor and come back to us . Most of the time patienst dont come back to unless the patient is very well known to me	I write a letter to the reffered doctor or to specific department (I am not aware of the available doctor) through my letter head	I write a detailed letter to the referral doctor in my prescribtion pad	Yes clinical decision , I refer to a famous private tertiary care hospital and the largest public healthcare facility for complicated cases	Danger signs	Symptoms and relevant signs sent in the letter of referral.	Referring patients to a particular specialist whom I am confident or know to be the best of my knowledge.. and simultaneously give options to the patient to explore if they wan to .. I refer basically for interventions . Probably provide contact of the hospital or doctor number .. office staff is not involved in any reference.	Explain to the patient the need for referral . And yes the patient has to agree	I explain to the patient ,that he or she needs a referral to a speciality center for further treatment. Then i give a referral letter to Dr. A.S., Retina specialist and Dr.P, Glaucoma specialist, with complete address of the referral doctor.	Symptoms that involve multiple other organs or when a patient presents features that cannot be diagnosed by just one specialist . In the process we counsel the patient by explaining the need for it..office staff is required for further directions	Generally, only low-income people come to me for treatment; so…before referral, I try to understand whether the physician is accessible and affordable. Aalso he/she is knowledgeable and well known in the public	I generally consider my patients’ opinions before referral trying to understand how well they are financially supported, whether they will be able to afford the treatment at the referred hospital or not? Not only me, but most of my colleagues do also consider these circumstances before referral	Refer in written form, convince the patient and talk to Referring doctors	When the patient need expert care I decide to refer to known contact	In my prescription pad, I handwrite a comprehensive note to the physician who made the referral.	Explain to the patient why they need to be sent to another provider. And sure, the patient is required to provide their consent.	Explain why the patient must see another doctor. Patient permission is essential.	Clearly articulate to the patient the necessity of their being referred to another practitioner. And yes, the patient is expected to provide their approval before the procedure may continue.	I write a detailed letter to the doctor who issued the recommendation by hand and include it in the prescription pad that I use.	Referral is provided for matters that are outside of my areas of expertise.	Referral is for things beyond my scope and I don't know how go with it	Letters with brief history ,treatment given & expert advise needed . Refferal letter will be issued by office after going through the information.	Explain why the patient must see another doctor.	Symptoms apart from my specialty For example if a patient has high BP I would refer him to a physician. Similarly if the patient is a very small child, I would take a paediatrician opinion. Patient generally agrees for the referral. We do counsel them regarding the necessity for the same. Office staff is generally not involved. Patient directly goes directly to the referred doctor.	Specialist consultation would warrant my referral. I give the doctor's name, contact number for the referral. Office staff helps in reaching out to the consultant.	I decide based on my clinical skills if referal needed, discuss with patient and refer.office staff help in only appointments.	We speak to the hospital or doctor being referred before sending pt	Referral is for outside the scope of my competence	I make the determination, based on my clinical expertise, as to whether or not a referral is necessary, discuss it with the patient, and then recommend them.	I handwrite a message to the referring doctor in my prescription pad.	Patients rely on us to guide them to the right specialists. It's not just about medical expertise; it's about ensuring the patient feels comfortable and confident in the care they're receiving. Personal relationships play a significant role in that	Critical or neurological or kidney related	Critical condition includes renal or cardiac failure. Yes. Talk with the referring doctor. Yes	Yes Clinical Decision	depends on system involvement	If patient has warning signs requiring ICU care like ventilator or comatose or multimodality of treatment. Yes he must be agree for choice of referral place. We call ambulance from referral place in case of private set up or 108 for govt referral. Our staff prepares full file of patient and accompany doctor for transportation if referral team requires.	Patient needed to inform the condition & requirements for such diseases	Symptoms not responding to standard treatment & require ICU setup or super speciality consultation . Relatives of patient must be willing for referral consultation. Write referral chit with reason for referring or talk with concerned Dr Office staff helps in smooth transportation	Patient informed and consent taken. Arrangements for transfer done and staff accompanies	I and my house officer judge the condition of a patient, any deterioration or uncooperative relatives are major deciding factors for referrals. We explain the whole situation to patients 'relatives including patients' condition, facilities of the referal centre, advantages of early reference etc	I handwrite a message to the referring doctor in my prescription pad.	On OPD basis we give superspecialst address and appointment number. On IPD basis, we ask them to visit our hospital.	Referral for.investigations or further work up. Pt has to be agree Staff helps them to take appointment and provide address	When the patient's overall condition is not good or if more testing is necessary	Prediction for need of supportive care	Reffer in ambulance with one staff	Requiring tertiary care facilities are referred after initial stabilisation . Patient is being transferred in Ambulance with oxygen if required and also with IV fluids if necessary. In some cases our hospital staff also accompany. In rare case Anaesthetist accompanies if ventilatory support is required.	If general conditions of patient are bad or for higher investigation
What happens after a referral is made? Do you receive follow-up from the referred doctor ?	The referred physician will get back to me if any further treatment/ suggestion to me made	Not always ..but I take effort to contact the referral doctor for feedback	Not always	Sometimes yes	They meet the respected doctor and will get back to if needed	None	Some do some dont.	Yes .. if the patient reaches the same doctor to whom I refer , I get a prompt feedback from them .	Yes	Yes, I receive a letter from Dr A.S. and Dr.P, regarding the investigation, diagnosis and treatment given to the patient.	Yes, follow up is always received	Yes	After referring the patient,we used to inform the consultant the entire detail and then they will evaluate the patient from their side and will communicate with us.We will also follow-up the patient regularly.	Normally yes	I make through investigation before referral and I will make sure I will call the referred doctor to get updates	If I mention that the patients needs to report back to me and I do get a follow up from the referred doctor	Once the particlar issue is solved for what it was referred. They will come back for normal checkups and other heath related issues	generally yes	Not in all cases but I expect a follow up call or communication from the referred doctor	we have a system within the hospital that will allow us to know the status	Yes I insist for a follow up communication from the referred doctor	Yes I do receive follow up calls or email with prescription	Certain cases doctor will update or patient's return with discharge records	Very rarely	Not always Sometimes we get a follow up telephone call..	Not always but when I call up, the doctor may give the feedback.	Sometimes formally, mostly by a phone call on update on in person when We meet	Yes	Yes	Yes	yes I do reeive a note	Yes	Yes	Yes	NA	I actively take follow up and I always provide follow up of patients referred to me	Yes sir. In case of private set up they give follow up details about progress diagnosis of patient. In case of govt set up, it gets lost	In private reference yes, but in gov. Setups no follow up	Ya In most cases	Yes	Sometimes. Not always. We, the referring doctors feel offended when the referal units don't give feedback to us regularly as sometimes we are the ones who had played major role in salvaging the patient. We connect with that patient emotionally too. Also many a times patient is known to us for many years and believe us/rely upon us so much that it's important to get feedback to us. If we don't get…	Yes	Yes. They discuss diagnosis and further plans.	Yes,usually	No	Yes I ask him	Yes	Not consistently	The referral is treated accordingly. Yes
What are the personal or professional experiences that affect your decision to make referrals and why they are important?( from doctors point of view) What criteria do you use to determine who should be referred to? (from patients perspective)	Feedback from the referred patients	I always refer to the known circle	Prior to being referred to, it is important to take into account both the psychological state of the patient and their current health condition.	Knowing the recommended consultant's quality & service	Affordability of the patients	Affordability of the patients	When I am aware of the referral consultants quality and empathy	None ..	Capability of the doctor Affordability of the patient	I have worked in a retina department, LF hospital.So i can diagnosis and identify retinal cases , and refere it to Dr. A.S. Glaucoma also i can diagnose and refer it to Dr.P.	As a doctor, I find patient feedback and experiences to be very helpful. When I'm thinking about who to suggest, good reviews can help me decide. Knowing that other people have had good experiences is comforting, and it gives me faith in the reference process	Depending on the findings in lab report and patients condition and symptoms	As i already told if the patient has symptoms or deranged investigations which require the involvement of other departments , then we used to refer the patient to that concerned department.	If your not familiar with your skills or not your specialty	I genrally go with good feedback from my patients and known circle	if you are not familiar with your abilities or your particular area of expertise.	most of the time I refer when ther is emergency and it needs immediate care and they will not have much time and I will always go with the known doctors or doctors refered by my senior doctor /HODs	Depending on lab results and the patient's health and symptoms	Qualifications of the physician Affordability for the individual patient	Always, I will refer to the familiar group.	From a doctor's perspective, it's ethical since I may not be qualified to give specialty advice. Specialist consultations help patients feel better.	Depending on the outcomes of the lab tests, the patient's current state of health, and their symptoms	Condition of individual & investigation reports	To qualified specialist if they need them	Doctors perspective I would refer thr patient to a doctor who is knowledgeable and up to date in his specialty. He should be ethical, empathic and patient friendly. From patient perspective If this doctor feels another doctor opinion is needed then better refer to someone..	From Doctors point of view I feel ethically it makes sense because I may not be competent to advice for a speciality consultation. Fora patien, they will definitely feel better from a specific specialist consult.	As discussed earlier, from patients view not sure	I refer patients when I have done my best and pt still requires further care	The Patients best interest	Better facilities	Depending on the results of the laboratory report as well as the patient's current state and symptoms	One who needs experts opinion	Those who need expert opinion	Good team of doctors	Depending on lab results and patient symptoms	Awareness abkut availability of specialists, and knowledge of symptoms specific to that speciality	If patient is worsening despite treatment and require ICU set up I prefer to refer. So that they get detailed evaluation as well as better care. Breathlessness worsening neurological symptoms status epileptics to point few symptoms which prompt me to refer pt.	Person or set up which give best outcome.	Critical patient Not responding to standard treatment	If indicated, for special management	From doctor 's point of view: in our initial years of practice,we used to try hard to save the patient at our own hospital(part of self gratification, to prove ourselves etc), but as the age advances we realised sooner is better(peace of mind is utmost important) From patients'point of view: patient expects best outcome with least expenses. So patient presses a doc to not shift/refer but at the s…	basially I go with my known circle and whom I communicate ver often	We prefer our batch mates or colleagues. We give options to pts to choose superspecialst on their own also.	Betterment of patients	Affordability for the individuals who are being treated	It should be at proper time to reach higher centre in intact conditions	Requiring facilies which is not available with me like echocardiography, high frequency ventilator	Patient requiring vigilant monitoring and requiring tertiary care are being transferred.	Lack of resources. Economical patients and difficult cases.
What barriers are involved in your referral process, if there are any? How, where and why?	Referral is a dynamic system, it has input, process and outout components, As per the management principles , if we have to incraese in output without much investing on inputs, we have to improve our process	"MBBS is considered nothing here. You are supposed to do post-graduate studies and then after that super-specialisation … super-specialty is everything." Many specialists will see you still you don’t have referral, although some might not. So the system has to be streamlined	Everyone wants to come to a super-specialist: If they have a headache … consult a neurologist. For chest pain, you consult a cardiologist" . This issue is complicated and goes beyond the problem triad of developing countries: poor healthcare availability, affordability and accessibility. The primary health centres (PHCs) are often shunned by the middle classes and those above; these patients pref…	Unfortunately, the proper thing to do is to talk to a specialist in a city. People who can't pay for a specialist's services often borrow money or put their property up as collateral. PHCs run by the government and referred to by GPs are only used by the poor.	Indian doctors have also been found to treat people who aren't in their area of expertise. Even when a neurologist works in the same hospital, it is not unusual for a general practitioner to treat epilepsy. People think that the patient might go to a competitor. Even though the Indian doctor is one of the busiest in the world and sees hundreds of patients every day, this keeps happening.	Money	Some brash consultants undermine their clinical skill and competence Equally some patients do the same to themselves by being overdemanding or dismissive of the advice given, making the process difficult	Distance / cost of the treatment .	The current referral process from primary care to specialty care has several weaknesses like identifying the right specialist, duplication of tests, multiple medications taken for the same health condition,which leads to deterioration of patient health	In my cataract surgery cases ,i can get complication like posterior capsule tear. I immediately contact Dr. X by phone.He will ask me to immediately send the patient to him.He will admit the patient and do Vitrectomy and scleral fixation of IOL and discharge them. I will follow up the patient for postoperative care.l will return the fees paid by patient to me. I will also drop the patient and att…	Distance ….If ambulance services are not immediately available it is very difficult for patients to travel little far and avail the healthcare in critical cases	Availability of the doctors	Ours is a small facility, unable to take care of immediate actions and complicated cases, especially at odd hours when we are short of staffs. I do not take risk when patients’ family members are unwilling to wait, lack knowledge, and unable to assess the situation. If I realise that they are coming from poorer economic background, I refer them to the charitable low-cost tertiary care hospital (6…	No personal contact with referring doctors	Sometimes the referred doctor will not communicated with me. Only after several follow up he/she does. The feedback mechanism is very weak	logistics , Generally I don’t look how far the doctor is but I want my patients to get best consultation. So they have to travel which few felt inconvinence	me being a junior dcotor I have veryless knowledge about the experts. So I feel doctors details not availabe handy is the barrier according to me	They don’t communicate back to us. Not always but sometimes. I see barriers as conveyance for patients. Because in blr the cost of living is high	Insurance plays a major role when it comes to referral and unfortunately most of the low-income people will not have proper health insurance. I thoroughly understand my patient’s condition and their income level before referral and at the same time if any government scheme like Ayushman Bharat- Arogya Karnataka Scheme can be helpful, and I recommend my patients accordingly	Insufficient knowledge about the referral system	Lack of connection between different levels of the referral system	Too many patients arrive here without any proper information from the general physicians	Too many patients will be referred without proper inormation rom GP	Patient won't go or too far or cant get appointment or too expensive	We’re already overloaded with patients every day, so it’s hard to track if the referrals we give are actually followed.	Sometimes patient doesn't return back with what was the referral outcome.	We don’t have the bandwidth to ensure that every referral we make is acted upon by the patient	Distance that patient needs to travel for referral doctor	Distance and cost	Economy	Self-referential or bypassing the referral system	Insufficient knowledge about the referral system	Our schedules are packed from morning to evening; following up on each referral just isn’t practical under these conditions	Financial issues. Transportation	The patient load is so high that monitoring referral compliance becomes almost impossible for us	Knowledge barrier among geberal pediatricians	Patient education about how critical baby is and seriousness of situation	Financial condition of patients	Cost, Distance, Non-availability of specific speciality in nearby area	Time and more patients in the Q is a barrier here. Often once we refer the patient to some other hospital, the time taken by the concerned consultant to see the patient is also very long	Monetory issues. Patients don't want to spend on health. They want best treatment with least expenses. Saving money is more important than getting the best possible treatment.	The referral system is far from the ideal state	None	Hustles of going,time spend as matters	Social and financial issues	No	Nothing	Some patient do not accept referral and waste time in taking decision.	No
What are the support system helps you w.r.t referral process ? How , why ?	Electronic medical record	None	Email and mobile app like whatapp or telegram	None	Nothing other than mobile phone	None	Knowing a concerned specialists work. Their standing among peers.	Support from the referring hospital is contact person of the marketing team ..	Good communication	For my surgical complication,i return the fees paid to me by patient,to the eye hospital.I will arrange for cab, once only to drop the patient at hospital.	Good team of doctors is the greatest support system, we don’t rely on machines.. a personal touch and care to patients is always valid	Staffs assigned	Since these are inpatient referrals,support systems are the staff and doctors itself like nursing staff incharge of the patient,duty doctor or pg incharge of the patient and the duty doctor of concerned department to which referral has been made.	No	only hospital websites with doctor details helps in finding the doctor	I provide them the google address so that they can locate the locate without any isues but apart from that I don’t see any specific support system in place for us refer	Nothing specific but we also relay on our senior doctors or HOD to guide us whom to refer	Finding a doctor requires merely using hospital websites, which provide doctors' contact information.	Doctors database with contact details avaialbe with the staff at the hospital	electronic medical records	clinic staff	Hospital websites include doctors' contact information.	Para Medical staffs ,ambulance & intensive care specelist	Personal phone call to that physician	There is no support system which I use..	A software that can liaise and document the referral. This makes follow up easy and complete information.	Customer care personel helps out with appointments	Institution staff	Hospital staff	Transport	Mobile and email system	staff	Our pediatric association	My hospital staff	NA	CME and Networking	My association connect and office staff	108 emergency	Proper transport system & supporting infrastructure at referral clinic	Hospital ambulance, nursing staff or MO	Telephonic availability of referal units with good quality full fledged ambulance services.	Electronic Medical Records	Email and Whastapp	Staff. Vehicles for transport	Basic communication portals / forums	Ambulance with spo2 monitoring	Ambulance	Email communication	Email and mobile app like whatapp or telegram
What are the professional guidelines or training that were given to you w.r.t referral system?	Nothing	Nope	No professional guidelines or training ….learnt over the experience	Nothing	none	None	None	None	None whatsoever ever	no	None.. learnt with time	Nothing Specific	Same as i mentioned above.Properly evaluate the patient by taking history and complete examination,then do relevant investigations and then do the referral only if needed.	No particular	No this is the place we lack proper training and guidelines	No I was not given any training. Heirarchy was taught to us in our medical school	Big no when it comes to training . But we got an advise from our faculty when to refer and how it go with it	No professional guidline as such but I was advised by my HOD how to go with it	No	No training but as a institution we have some guidelines to be followed	There is no guidelines but referral ethics has be taught to us during our course	No training	Each hospital has there own guidlines	None	Always Keep the best interest of the patient in front of you . As guidelines I have been trained not to get involved in commission or cuts and I abide by those principles.	None	Nil	Nil	No formal guidelines or training	Nothing	No training	Guildliness are there in place but nothing is followed appropriately	No	No	Nil	None	Nothing specific	During PG days	No	None	Not at all. We all learnt it on our own.	No guideliness	There are policy and guidliness in place but nothing is getting followed	One which we learnt in curriculum	No	Clinical based	Staff should be associated	No training	Not applicable
How do you decide with whom you should collaborate with any other physicians? Can you explain any specific criteria or requirements or relations ?	Expert accessable to patients	Maily through friends circle working in the same locality	I generally consider the experience of the physician. Because experienced specialists diagnose and treat patients better	Accesability to patients	I generally collaborate during medical conference or any other medical forum	Only money matters	A personal connect Good references from peers Feedback from patients Sometimes teachers referring their old students	Collaboration depends on how profession the other doctor is .. Not to directly criticise the referring doctor to patients and how competent the doctor is in treating the case ..	They should be competent and not mislead my patient	Dr. A.S., professor at retina department will take personal care of the patient and restore the vision. He is very helpful, to restore vision. Dr. P. has finished fellow ship in Glaucoma. I refer the patient with a referral letter, with my clinical findings. I identify the Glaucoma and refer it to specialist for advanced care. I explain to the patient that , Glaucoma needs continuous life long ca…	Depending on the nature of the disease we can collaborate in taking decisions.	Depends upon the patient requiremet and I will always colloborate with only known circle / friends / collegues	Once patient comes to emergency or OPD,by taking history and examination itself we will understand that this patient requires evaluation from other departments also.So we used to add the concerned department consultant as co-consultant.It can be a physician,cardiologist,Gastrosurgeon etc.	Good communicating doctors	He/she should be a good receipeint and likely mindset	Depending on the characteristics of the illness, we may be able to work together to make decisions.	we always look for some one who is willing to share the cases and discuss on the issues and how to go with it. Many a times we connect with our seniors to make that colloboration	Is the prospective doctor an expert in treating people like the way I treat	Known circle and easy to access	Good communication	Expert in that area and easy to access	Accessability and affordability	Co- ordination is with Doctors and HR	Competence of physician	Based on adequate knowledge, evidence based medicine, ethical practice	The physicians who are more effective and ethical are preferred. ….................More over a referral feedback is always welcome.	Depends on patients problem, availability of that specialist in my centre,if not, pt preference or near his place	With earlier experience and knowing that doctors expertise	Only the patients benefiecence	More experience	How popular and how good the doctor is	Esay access	According to need of patient	Based on patient feedback	Regular follow up is essential Prior intimation is necessary	Knowledge of the specific disease	When I am not finding definate diagnosis patient is not improving I try to collaborate with other paediatricians who are my colleagues and friends. While referring to a particular referral place I give 2-3 options and parents choose accordingly	Good outcomes, good follow ups & cheaper treatment	Highly qualified and judicious in managing in affordable way	Coordinate with colleagues at referral hospital	A referral unit with best of facilities and knowledgeable physicians is the most important criteria to choose from.	Easy to access	Colloborate during medical conferences and get to known each other	Different domains of speciality	Good feedback and higly calibared physician and also easy access	Past experience based	Nothing	Like minded person and easy access to my patients	I have no collaborations currently.
Where do you create that collaboration? (any forum)	Friends and batch mates	Medical Conference	HOD contact and colleague contacts	Hospital colleague	Batch mates, Seniors and other medical conference forums	Forum of ambulance drivers	Batch mates or doctors come across through various other friends	Previous hospital working together or current hospitals working together .	Based on the reviews I have from other patients and personal experience	I studied my M.S. at J. eye hospital, Trichy. So I refer to consultant at J. eye hospital, Trichy, who are willing to help. Dr. P. also did Glaucoma fellow ship at J. eye hospital, Trichy. I meet Dr A. and Dr. P. at conferences and seminars.	One to one interaction	Friends Circle from doctors fratenity	Medical Conference	With phone atleast	Being a part of medical conferences has been incredibly valuable for me. The relationships I've built with experts from various fields have made referrals smoother. There's a level of trust and understanding that comes from these interactions, and it benefits the patients	Friends Circle from the fraternity of medical professionals	our batch groups or local association help us to colloborate and few medical conference we network to connect with more people	Doctors association and conferences	Conference	Training centers	Working in different hospital, conference and training	Batchmates , HOD connect and conference	Regular meetings with the hospital reps	Personal contacts or peer reccomendation	No Forum Just based on individual recommendation	WhatsApp	By God network with various specialist especially in conferences or through various physician groups/forums	Nil	No	WhatsApp	whatsapp group , Batch mates	Conference	Pediatric association , AMA	Social	None	Networking	Local Pediatric association	No	From WA groups	Telephone	We have a pediatric association who meet and discuss interesting topics day in and out and keep in touch with one another.	Batch mates and HOD's contact	Medical Conference	None	association meeting , election and conferences, pharma exibition	No such	No	conferences and medical council meeting	None
What are the changes that could be made by the system to make the referral process more efficient? Why?	Stremlined process	Family physicians and referral system are for people’s convenience. But some people do not have this level of understanding and awareness. So more awareness creating program is to be implemented	The Indian preference for super-specialists adds an important dimension of “inappropriate acceptability” to the much discussed problem triad in developing countries. Deploying resources for training GPs, implementing a referral system and strengthening primary healthcare would be major steps towards achieving quality-assured healthcare	A well-implemented referral management system should reduce out-migration and leakage by at least 20%	Handly information of the doctors and their sepcailaity within the required perimeter	More regulation , public private partnership	This is not easy. It should be an individual decision in the interest of the patient to be made by the primary physician. Systematised information can be engineered to suit a convenience and that's a pitfall	Government should be involved or private govt collaboration should do .. and try a setting up a regional referral centres for different speciality and all should be referred to that center first .. All referrals needs a complete case history , documentation and names to whom we referring and accepting doctor to treat .. And patient should be shifted from hospital to hospital. Not to scout the doc…	Clear rules and standards make it easy for hospital staff to share important information. Support services help me set up appointments, and do other boring jobs, which gives me more time to care for patients.	Patient should be counselled for advanced treatment when necessary and referred with details of treatment given at our eye hospital.I explain that the necessary treatment is not available in our hospital.	current referral practices are vulnerable owing to a lack of standard protocols, ambiguous roles and responsibilities, shortage of staff to monitor the process, and a lack of clear policies and instructions. This has to be addressed immediatley for an efficient referral process	Timely referral and provinding the adequate information	It can be made more efficient by the cooperation of all the consultants.	Gathering	There should be a directory with list of doctors and that has to be updated periodically and give it to all family doctors	so person in the middle to coordinate the whole referral process so that the referred doctor is aware why he/she is refered and from wher this wil help the physician to cut down the consulatation time	forum/ portal or easy access place where all the doctors are availabe handy	setup a primary care center with good facility.The tertiary care center shoud re refer the patients back if it can be solved by the primary care center so that more time is given in the tertaiary care in the case of emmergency	Creating a new standardized process	Identifying the current and desired state and streamline the process	Doctor patient ratio should be maintained so the care reaches	Transperent system	Online , use of paper reduction	Specialist should have bonafide qualifications	We could create a structured referral system.. needs lot of brainstorming with govt policies in place	Detailed description of the specialist's distinguishing talents	Personally knowing different specialists, continued medical education programs in upgrading recent developments in different fields of medicine	If patient can book appointment for referral doctor right at physicians clinic that would be good and also	Listing unique capabilities of the specialist	Transport	Detailed description of the exceptional qualities offered by the specialist	Good communication team	No	Good transportation team	validated physician information in a portal and make it availabe to all primary physician	Ensure that knowledge and awareness is spread among general peds	108 is good and efficient system. But they should provide a well trained doctor and a nurse so that they do not require accompanying staff from referring hospital	No	good feedback system	More prompt	To connect to referal units faster in for of speed dial, one referal unit should be there in any 5 km radius area.	System has be revisited. No specifc process has be followed when it comes to referral	If all the services are available under 1 roof, that will be easier for patients.	Ready referral form Coordination staff from either side	Experienced staff to handle referral process	Efficient staff	Availability of ambulance with experienced staff	There should be agency equipped with all staff trained in transferring patients and all medical gadgets.	Close proximity of Super speciality doctors in every area.
What are the changes that could be made by physicians to make the referral process more efficient?	In an effort to reduce regional imbalances in healthcare access, the government of India has pledged to expand the network of elite, tertiary-care institutions by establishing several AIIMS-like hospitals in other states in India. However, these are likely to end up producing more and more specialists for serving the urban elite, thereby draining resources from primary care.	Report patient outcomes promptly to the referring physician, using their preferred method of communication.	Set up introductory meetings to help establish stronger relationships.	Develop and maintain a database or spreadsheet with information regarding all current and potential referring physicians.	Referral physician should always give feedback to the referred one	Avoid extra money	Doing some background fact check on the concerned consultant. Peer reviews, etc	One physician can't change these setup .. he is doing what is best for his patients already .. Changes had to be brought by govt .	Find out about the doctor whom you refer to	Patient should understand the need for referral to a advanced care, when the situation arises. I explain it to the patient and the attender. Vision is vital, and in the best interest of the patient, the decision is made to refer if it's necessary.	Reach out to a colleague that you refer patients to (if you are primary care) or that refers patients /clients to you (if you are a specialist).	Providing all the vrequired information in a brief manner	I think here in my hospital physicians are doing their best.But once they find the patient requires a referral then they can immediately inform the consultant and do a follow up.Because sometimes referral system acts very slow may be due to some internal problems between the doctors.	Gathering, inter doctor communication	Be honest and be open to patients	feedback the referred doctor should always close the communication with a small note to the doctor whom he/she was referred by	Presenting all of the necessary information in a condensed style.	Shifting to electronic referrals	Close Referral Feedback Loop	Through investigation before referral	Database to be created on a need perspective not commercial perspective and made it available to primary physician	electronic referrals	Providing all necessary facilities in a setup	The priority is the patient's well-being. A patient-centered approach is non-negotiable. We must prioritize their needs, preferences, and values to provide the best possible care and support throughout their healthcare journey.	Avoid commissions Give follow up notes after consulting and communicate to the referring Dr Organize and attend frequent round table academic meets regarding various specialities	Cloud based documentation and a monetary policy will help the process	Not sure	if referral doctors are sent priorinfoformations about pt about history	Reserving time for referrals	Transport	Investigate throughly	change to E- referrals	Powerful collaboration system through social media or google	Doctor present during patient transport	Qualification, experience, should be taken into account. Bogus references should be avoided. Good communication is essential. Expectations of monetary rewards should be abandoned	Knowledge, Attitude and Practice	Preparing treatment sheets that will be given to patient. Giving detailed condition of patient to doctor who will be treating patient after reaching referral place.	Good communication	Timely Reference	Good referral note	Both referring and refered docs should meet up and discuss patients more frequently.	investigate throughly before you refer the patients	Feedback	Everything under one roof	The physician should do a complete investigation before referral	Timely ref	Availability	close the communication Always send proper feedback to the referred physician	Early diagnosis of advance cases and early referral
How do the patient respond/react when the referral is made?	Generally they will go with the referred physician.	Some negociate with doctors and hospital depends upon insurance	They will go with the referral doctor and will get back to me incase if ask the patient to visit me back	Any referral is made for a surgery patient will come to us saying doctor not availabe or insurance not possible in that particular hospital	They generally will not raise much questions, They will go with the referred one. Unless ther referral doctor denay to accept the patient	Generally few accept and few do not accecpt ….....However, we must address resistance to referrals stemming from trust, financial concerns, or personal anxieties.	They accept that it is required.	They always don't wan to be referred .. But they are happy to know that other centers can tackle and treat the same .	They are ok	Once the patient understands the problem they follow our advice for referral. I refer to a doctor, whom,i have confidence in him.	Not welcoming always	Satisfactory	Most of the patients agree to the referral.	Some agree	Sometimes they want onky me to treat them. During at that time I try to convince my patient that this is beyond my scope and this need more intervention from the specialist for good recovery . I explain the patients the importance of it	Generally my patinets will accept the referral and will get back to me for any general checkups	The majority of patients are okay with being sent to another specialist.	Generally positive response	They go with it	They are okay with it	Positive response	Sometimes they go with my referral and sometimes they will go go with someother referral	Positive, councellig to be done before refferal	Depends on their trust in you.	They are usually happy with the decision. Sometimes they are unhappy as they would expect one doctor to treat all their medical problems.	They are mostly happy about it.	If We explain reasons well,they receive it well	They are worried, if their disease is something worrysome and they are also worried about cost involved	Respond favourably if time and reason is spent	Unhappy	They will go with it	Generally they will accept	Good	More stressful for relatives	NA	They are fine if counselling is done properly	Most of the time parents know seriousness of patient and they are willing for transport but billing is main issue in case of referral because they think that they do not get proper treatment at hospital and still have to pay bills	Mostly anxious	Usually agitated & anxious but clearly if we explain them reason & likely good outcome usually support	Reluctant	Mostly unhappy.	They generally say okay the referral and will get back to me if I insit on my prescription	They accept	Always ready for the best they get	Monetary issues. Patients don't want to spend on health. They want best treatment with least expenses. Saving money is more important than getting the best possible treatment	They do not agree easily	They understand the need of refferal	Some may not accept	Always in agony.
What kind of technology helps in the referral system? Do you want to see any changes to make it more efficient? why?	we use whatsapp or send email …there is no any dedicated system or app	Electronic communication via a referrals tool embedded within an EMR has the potential to improve the timeliness and quality of referral communication and may also improve patients’ referral experiences	Healthcare systems must receive referrals in electronic forms. Electronic referrals save time for staffers, less prone to errors and are also easy to manage.	Provider data can come from multiple sources: online directories, the EMR, a CRM system, or a credentialing system. A referral management system must be able to combine data across sources, reconcile it, deduplicate, and create a “single directory”.	May be a reliable and user friendlt portal accessable to all doctors when they want to refer	Lot of changes , regulatory	None.	There is big referral system gap in technology.. This document is not sufficient to provide full list .. I have mentioned few in the previous questions . I hope it helps u .	Just a phone call	Phone call to referral doctor in emergency conditions. We can also send watsup messages and detailed reference letter with complete address and contact number.	Well integrated network	In house software	Referral system should get activated once the patient get admitted itself after proper evaluation and follow up should be done thoroughly.	Whatsapp kind of app	May a good app from the govertment side linking all the doctors area vise and specialization vise so that on one go we can just refer them with the required details	May be a app to connect doctors in the same circle and a proper communication channel kind of sending a brief history	After the patient has been properly evaluated and admitted, the referral system should be enabled, and further follow-up should be performed meticulously through a designated online forum or portal.	More online forum to colloborate with doctors	E- Referral	E - Referral and electronic medical records	Managing patient information can be a real struggle in our referral system. Outdated technology and interoperability issues often lead to delays and inefficiencies in the exchange of critical patient data	Information handy	make it online process and the manual entry error can be reduced	Whole system needs to be in place	IT platform- make a community of like minded doctors of various specialities and refer patients on that platform .. Larger hospitals already have similar platforms .. But it can be made at a larger level. Across the city or state	Yes technology works wonders in this process	If I have to get information about doctors in any speciality in a different City,list of such doctors in a non commercial website with some details like credentials, experience etc may help.	Yes, for better communication from both the ends	Keep it simple ; avoid technology	Ambulance facilities	Referral system tracking tool	Integradted platform to exchange information seamlessly	Software	easy access portal or forum	Communication by any means is desirable	Parent bodies need to take an active role in training the future generations in importance of eary referral. Knowledge, Attitude and practice gaps need to be filled	If some digital programming can be possible then it will be best for govt set ups.	Don’t know	connect doctors in the same locality using a portal	Digital use can gelp	It should be some app based. Faster and more effective with all the data stored.	Complete New system which every one can use	Implementation of an Electronic Referral System in all places	Digital Video referral	Latest digital	Basic mentoring with trained staff	Availability of ambulance with experienced staff	E-Referral (ER) has been proposed as the solution to paper based referrals.	Technologies that could aid in specific diagnosis, specific investigation and specific treatment.
[truncated: 13 more columns]
